# Supplementary material for: Residue Elimination Patterns and Determination of the Withdrawal Times of Seven Antibiotics in Eggs of Taihang Chickens
Source: Animals (Basel). 2024 Dec 22;14(24):3701. doi: 10.3390/ani14243701 (PMC11672755; doi:10.3390/ani14243701)
Supplement: Supplementary file 1 [file animals-14-03701-s001.zip]

Archive with 1 entries (1 files):
- animals-3296137-supplementary.pdf
